# Supplementary material for: Formation of nuclear bodies by the lncRNA Gomafu-associating proteins Celf3 and SF1
Source: Genes Cells. 2014 Aug 21;19(9):704–21. doi: 10.1111/gtc.12169 (PMC4255692; doi:10.1111/gtc.12169)
Supplement: Table S1 — Expression of Gomafu in Neuro2A cells upon knockdown of various RNA binding proteins. Expression was norlized with 7SK [file gtc0019-0704-SD2.xls]

## Sheet: Sheet1
	Supplemental Table S1 Expression of Gomafu in Neuro2A cells upon knockdown of various RNA binding proteins
	Expression was norlized with 7SK
	Gene Name	Well	siRNA #1	siRNA #2	siRNA #3	average	min
	A330064G03Rik	A1	0.423361	0.354366	0.498366	0.425364	0.354366
	Armet	A2	1.71757	2.29746	0.267779	1.4276	0.267779
	Auh	A3	0.67413	0.951358	2.34701	1.32417	0.67413
	Brunol4	A4	0.515032	0.576708	0.475792	0.52251	0.475792
	custom	A5	0.928029	0.914405	1.17435	1.00559	0.914405
	custom	A6	1.08451	0.975773	1.0568	1.03903	0.975773
	Cpsf1	A7	1.38684	0.653687	0.767041	0.935856	0.653687
	Cstf2	A8	1.34153	0.683783	0.98591	1.00374	0.683783
	Cstf3	A9	1.28314	0.911228	1.8627	1.35236	0.911228
	D3Jfr1	A10	0.730657	0.877579	0.947627	0.851954	0.730657
	Csda	A11	0.701792	0.804676	0.592852	0.699773	0.592852
	Cugbp1	B1	0.980128	0.881099	1.49817	1.1198	0.881099
	Tia1	B2	0.868696	1.05192	0.506525	0.809047	0.506525
	Tial1	B3	1.20696	0.513651	0.730144	0.816919	0.513651
	Dazap1	B4	0.345462	0.736598	0.964247	0.682102	0.345462
	Ddx1	B5	4.56009	0.51614	1.72145	2.26589	0.51614
	custom	B6	1.67788	1.00192	1.38826	1.35602	1.00192
	custom	B7	1.61322	0.890935	2.22781	1.57732	0.890935
	Ddx18	B8	0.879461	0.812004	0.824117	0.838527	0.812004
	Ddx19	B9	0.963157	0.586482	0.955456	0.835032	0.586482
	2810457M08Rik	B10	1.71325	0.930308	2.92537	1.85631	0.930308
	Ddx20	B11	1.44159	0.930505	1.29744	1.22318	0.930505
	Ddx21	C1	0.97309	0.780657	1.38388	1.04588	0.780657
	Ddx24	C2	3.63636	0.304051	1.08986	1.67676	0.304051
	Ddx25	C3	0.473319	1.6209	0.892529	0.995582	0.473319
	Ddx28	C4	1.13382	0.806846	1.65348	1.19805	0.806846
	Ddx39	C5	0.625832	0.629515	1.42755	0.894298	0.625832
	Ddx41	C6	0.91463	1.0103	0.900746	0.941893	0.900746
	Ddx42	C7	0.906654	1.13073	1.07887	1.03875	0.906654
	custom	C8	0.403281	0.602053	0.356593	0.453976	0.356593
	Ddx47	C9	0.801161	0.369066	0.71663	0.628952	0.369066
	LOC234374	C10	0.74941	0.536857	0.701978	0.662748	0.536857
	Ddx5	C11	2.45913	0.851366	1.53963	1.61671	0.851366
	Ddx50	D1	1.44042	0.688959	0.364602	0.831328	0.364602
	Ddx51	D2	0.521782	0.764605	0.869175	0.718521	0.521782
	Ddx52	D3	0.790238	1.39862	0.683541	0.957467	0.683541
	Ddx54	D4	1.0619	1.39209	0.314371	0.922785	0.314371
	Ddx56	D5	0.597265	1.03084	0.701728	0.776611	0.597265
	Ddx58	D6	0.895503	0.592196	0.592972	0.693557	0.592196
	Ddx3x	D7	0.828849	1.00173	0.537203	0.789262	0.537203
	Dhx15	D8	0.687962	0.749527	0.686932	0.70814	0.686932
	Dhx16	D9	0.659381	0.577509	0.472728	0.569873	0.472728
	Dhx29	D10	1.65452	0.662563	1.12285	1.14665	0.662563
	Dhx30	D11	0.769829	0.700222	0.695379	0.72181	0.695379
	Dhx32	E1	1.58035	0.916493	0.490336	0.995726	0.490336
		E2	0.979361	1.32479	1.11852	1.14089	0.979361
	Dhx36	E3	0.344079	1.95099	0.654457	0.983176	0.344079
	Dhx40	E4	0.601615	2.40668	2.59079	1.86636	0.601615
	Dhx9	E5	0.85155	1.34268	1.64624	1.28016	0.85155
	2810047L02Rik	E6	0.332252	1.14595	0.956409	0.811538	0.332252
	Drbp1	E7	1.35963	0.964145	0.870337	1.0647	0.870337
	1700025B16Rik	E8	1.1008	1.1181	0.546395	0.921767	0.546395
	Ep400	E9	1.11126	3.84135	1.4884	2.147	1.11126
	Elavl1	E10	1.99863	1.45779	0.870667	1.44236	0.870667
	Elavl2	E11	1.00242	1.3837	0.812724	1.06628	0.812724
	Elavl4	F1	1.90413	1.10183	0.79779	1.26791	0.79779
	BC004701	F2	0.525818	1.10104	0.921951	0.849604	0.525818
	D3Ertd330e	F3	0.784238	1.74401	1.13764	1.22196	0.784238
	Fxr1h	F4	1.43159	1.19126	1.25453	1.29246	1.19126
	Fmr1	F5	1.0906	1.04566	2.10044	1.41223	1.04566
	Fxr2h	F6	0.671426	1.05587	1.06702	0.931436	0.671426
	custom	F7	1.23041	1.22525	2.28587	1.58051	1.22525
	Fus	F8	0.958298	2.36171	1.20514	1.50838	0.958298
	Grsf1	F9	1.04855	1.05378	4.99383	2.36539	1.04855
	E430034L04Rik	F10	1.18161	1.6378	1.06592	1.29511	1.06592
	Hnrpab	F11	1.28434	1.97196	1.3814	1.5459	1.28434
	custom	G1	1.2489	0.85145	1.70658	1.26898	0.85145
	Hnrpa1	G2	1.11793	0.522506	1.17331	0.937916	0.522506
	Hnrpa2b1	G3	0.63948	1.57084	1.88456	1.36496	0.63948
	Hnrpa3	G4	1.50491	0.751784	1.33233	1.19634	0.751784
	Hnrpc	G5	1.45396	1.0446	1.12525	1.20794	1.0446
	Hnrpd	G6	0.929435	1.26641	0.569219	0.921689	0.569219
	Hnrpdl	G7	0.695774	1.69266	1.61576	1.33473	0.695774
	Pcbp1	G8	2.09111	1.43162	1.69304	1.73859	1.43162
	Hnrpf	G9	2.54965	2.50979	1.44766	2.16904	1.44766
	Hnrph1	G10	1.13054	2.06043	1.96925	1.72007	1.13054
	Hnrph2	G11	1.04146	2.62254	1.38929	1.68443	1.04146
	custom	H1	0.518822	0.827768	0.737973	0.694855	0.518822
	Hnrpk	H2	0.831721	0.489599	0.90735	0.74289	0.489599
	Hnrpl	H3	0.590128	0.926609	1.30809	0.941609	0.590128
	2810036L13Rik	H4	0.692133	0.838136	1.55743	1.02923	0.692133
	Hnrpm	H5	1.15912	0.915639	0.423135	0.832632	0.423135
	Hnrpr	H6	0.990961	1.35057	0.897003	1.07951	0.897003
	Hnrpu	H7	1.00191	1.95979	0.799983	1.25389	0.799983
	Hnrpul1	H8	1.18542	1.05226	0.811465	1.01638	0.811465
	custom	H9	6.69615	2.92908	2.99174	4.20565	2.92908
	Pcbp2	H10	1.37402	0.902292	0.913647	1.06332	0.902292
	Pcbp4	H11	0.452026	0.4714	1.08846	0.67063	0.452026
	Hdlbp	A1	1.98581	2.51074	1.30863	1.93506	1.30863
	Raly	A2	2.80975	2.04903	1.56347	2.14075	1.56347
	1110055N21Rik	A3	1.12968	0.641854	0.724682	0.832072	0.641854
	Khdrbs1	A4	1.59657	0.563769	0.581144	0.913828	0.563769
	Khsrp	A5	0.949435	0.621591	0.964603	0.84521	0.621591
	Hrb2	A6	1.04974	0.287546	0.785474	0.707586	0.287546
	Lin28	A7	2.42777	0.51542	0.880895	1.27469	0.51542
	Matr3	A8	0.446235	0.495911	1.24791	0.730019	0.446235
	BC052066	A9	1.10341	0.383996	0.660473	0.715959	0.383996
	Nova2	A10	1.03251	1.3169	2.43281	1.59408	1.03251
	Ncbp2	A11	0.936134	0.444275	2.31537	1.23192	0.444275
	Pspc1	B1	1.78239	0.838262	1.05053	1.22373	0.838262
	1810003N24Rik	B2	1.6021	1.35116	0.933004	1.29542	0.933004
	Pabpn1	B3	2.95988	2.4696	2.7794	2.73629	2.4696
	Poldip3	B4	1.02671	0.256194	0.7739	0.685603	0.256194
	Ptbp1	B5	1.3657	0.984125	0.649654	0.999828	0.649654
	Ptbp2	B6	0.872428	0.726608	1.22784	0.942293	0.726608
	Pnpt1	B7	1.24702	0.492863	0.507909	0.749263	0.492863
	Prp19	B8	1.17294	0.523811	0.607659	0.768135	0.523811
	Qk	B9	0.313534	0.508021	0.806619	0.542725	0.313534
	Rdbp	B10	0.902667	0.58636	1.24145	0.91016	0.58636
	AW540478	B11	1.00008	0.581841	0.466503	0.682809	0.466503
	0610009D07Rik	C1	1.50931	2.28781	0.590371	1.4625	0.590371
	0610033I05Rik	C2	1.8368	1.50932	0.655237	1.33379	0.655237
	1110014J01Rik	C3	1.47102	0.856621	1.36374	1.23046	0.856621
	custom	C4	1.26623	0.262274	1.74573	1.09141	0.262274
	2610027L16Rik	C5	0.556063	2.42104	0.907115	1.29474	0.556063
	custom	C6	0.845172	0.876414	0.562473	0.761353	0.562473
	2610101N10Rik	C7	1.03748	1.04814	0.566007	0.883874	0.566007
	2810403A07Rik	C8	0.938522	0.407777	0.44334	0.596546	0.407777
	3100004P22Rik	C9	1.31967	1.05031	0.712385	1.02746	0.712385
	custom	C10	3.27755	1.77863	1.05896	2.03838	1.05896
	E030041M21Rik	C11	1.20374	1.85074	0.788887	1.28112	0.788887
	custom	D1	1.84767	1.7015	0.516024	1.35507	0.516024
	Rbm10	D2	2.19586	1.95778	0.382031	1.51189	0.382031
		D3	0.762642	0.591246	1.00071	0.784866	0.591246
	Rbm12	D4	1.1239	0.625844	1.42837	1.05937	0.625844
	2600016B03Rik	D5	0.739818	4.03875	3.02787	2.60215	0.739818
	Rbm14	D6	0.914637	0.889865	1.83089	1.2118	0.889865
	Rbm15	D7	0.342113	0.340598	0.790751	0.491154	0.340598
	A630086M08Rik	D8	0.74276	0.761658	0.934229	0.812882	0.74276
	Rbm17	D9	0.825398	0.673517	0.5296	0.676172	0.5296
	Rbm18	D10	1.62835	2.10538	0.666981	1.4669	0.666981
	custom	D11	1.19012	0.666577	1.06051	0.972403	0.666577
	1700009P03Rik	E1	0.884157	2.19741	0.723158	1.26824	0.723158
	Rbm27	E2	1.88643	1.74879	1.74196	1.79239	1.74196
	custom	E3	1.04122	0.630007	1.28652	0.985916	0.630007
	Rbm3	E4	0.667657	1.28401	1.49049	1.14739	0.667657
	Rbm28	E5	0.996563	3.34074	0.783839	1.70705	0.783839
	D8Ertd233e	E6	0.543868	0.522362	1.10794	0.724725	0.522362
	9530027K23Rik	E7	0.263126	0.81599	1.10075	0.726622	0.263126
	Rnpc1	E8	1.108	0.829763	0.920491	0.952751	0.829763
	Rnpc2	E9	0.52658	1.40019	0.844443	0.923738	0.52658
	Rbm4	E10	1.62752	1.63049	0.957109	1.40504	0.957109
	Rbm5	E11	2.00277	0.499789	0.47647	0.993009	0.47647
	Rbm7	F1	1.64274	1.65861	1.71545	1.67227	1.64274
	Rbm8	F2	1.47499	1.55621	1.59782	1.54301	1.47499
	Rbm9	F3	1.98273	0.965633	0.976425	1.30826	0.965633
	Rbmx	F4	0.892725	0.473838	1.47867	0.948412	0.473838
	Rbmxrt	F5	0.565116	1.16772	0.437326	0.723388	0.437326
	Rbms3	F6	0.159906	0.466361	0.995046	0.540438	0.159906
	Rbms1	F7	0.505538	0.477718	0.786139	0.589798	0.477718
	Rbms2	F8	0.544861	1.89062	1.19494	1.21014	0.544861
	Rbpms	F9	0.705242	1.76714	0.523403	0.998597	0.523403
	Rod1	F10	0.614908	1.51774	0.814657	0.982435	0.614908
	5730555F13Rik	F11	1.17956	1.19686	0.545639	0.974017	0.545639
	custom	G1	3.48093	2.68922	1.699	2.62305	1.699
	Srrm2	G2	1.40748	0.599391	0.828453	0.945107	0.599391
	1200009K13Rik	G3	1.70953	0.577542	1.36443	1.21717	0.577542
	custom	G4	0.53245	3.11345	1.861	1.83564	0.53245
	custom	G5	0.490137	2.16049	1.69985	1.45016	0.490137
	Shprh	G6	0.479108	0.906171	0.793594	0.726291	0.479108
	Stau1	G7	0.173676	1.10442	0.899235	0.725778	0.173676
	Stau2	G8	0.528058	0.864942	1.02027	0.804423	0.528058
	Supv3l1	G9	0.780514	2.07796	1.40243	1.4203	0.780514
	Syncrip	G10	0.482314	0.359516	3.87677	1.57287	0.359516
	Tarbp2	G11	0.885672	0.867121	3.39021	1.71433	0.867121
	Thoc1	H1	1.37059	1.25521	1.07762	1.23448	1.07762
	Thoc4	H2	2.20917	3.56862	49.7904	18.5227	2.20917
	Tsn	H3	2.29732	2.26517	0.921202	1.8279	0.921202
	Tnrc4	H4	0.280931	0.722852	0.423394	0.475726	0.280931
	custom	H5	1.70476	0.452913	0.821675	0.993114	0.452913
	U2af1-rs2	H6	0.553112	1.01037	1.37003	0.977837	0.553112
	2700088M22Rik	H7	1.37007	1.2672	1.00485	1.21404	1.00485
	Zfp346	H8	0.504218	1.01448	0.899877	0.80619	0.504218
	C130073D16Rik	H9	1.72021	3.05117	2.22435	2.33191	1.72021
	Zfr	H10	1.54175	0.548161	1.00577	1.03189	0.548161
	Zdhhc13	H11	0.922789	4.36245	2.11788	2.46771	0.922789
