# Supplementary material for: Formation of nuclear bodies by the lncRNA Gomafu-associating proteins Celf3 and SF1
Source: Genes Cells. 2014 Aug 21;19(9):704–21. doi: 10.1111/gtc.12169 (PMC4255692; doi:10.1111/gtc.12169)
Supplement: Table S2 — Primers and siRNAs used in the present study [file gtc0019-0704-SD3.xlsx]

## Sheet: Sheet1
Supplemental Table S2 (primer and siRNA sequences)
siRNA mediated knockdown (Capital and Small letters indicates RNA and DNA sequences, respectively)
Gene	sense	antisense
Celf3	CCAUUUGGGACUAUAGACGtt	CGUCUAUAGUCCCAAAUGGtt
SF1	CGAAUAUCCAGAAAUCAAUtt	AUUGAUUUCUGGAUAUUCGtc
Celf4	GCUGCCUAUGGUCAGAUUAtt	UAAUCUGACCAUAGGCAGCag
qPCR analysis
Gene	FW primer	RV primer
Gomafu #1	TGCTGGTGCGTGTGAGAAA	CTGTTCAAGCTTACAAATGACATCTTC
GOmafu #2	AAGGCTTTGCCCAGGACAT	GGCGAAGAACGGACAGGTTA
Gomafu #3	CGGGACAGGGTATGCTAAGAGA	CGGGCATCAAGGGAAGTAGA
Gomafu #4	CGTGCTGCCCCTTAACTAACG	AGCACAGCATCAGCAGACACA
Gomafu #5	AATGGAGAGACCCCGTAGGAA	TGTGGAAGATTGGCCATGAG
Gomafu #6	CGTTCTAATCGCCTGCATCTG	TCCTGCTCAAACAAGCCTAAAGT
Malat1	CAGGATGGTGGAGCGAGA	CGCAGTTGACAAGCCAAG
7SK	GACGACCTTCCCCGAATAGAG	GAGCTTGTTTGGAGGTTCTAGCA
18S ribosome	CCCAGTAAGTGCGGGTCATAA	GATCCGAGGGCCTCACTAAAC
Vector constructions
Construct	FW	RV	cloning vector
Celf3-1	ATGAAGGAGCCAGATGCCATCAAG	TTAGTAGGGCCTGTTTGCATCCT	pCRII
Celf3-2	Ctcaagcttcgaattcatgaaggagccagatgccatcaag	Tagatccggtggatccttagtagggcctgtttgcatcct	pEGFP-C2
Celf3-3	ctgaggatccccaATGAAGGAGCCAGATGC	cctggtcgacTTAGTAGGGCCTGTTTGCAT	pCANw, pET-28a
M1	ctgaggatccccaATGAAGGAGCCAGATGC	agagctcgagttaTCCTCGACTCTCGCTGTCGGC	pmCherry-C1
M2	CGAGggatccatgGACCGGAAGCTCTTTGTGGGCA	tcggctcgagtcaGCCCAGCTGGGTAGCCACCTG	pmCherry-C1
M3	ccagggatccATGTTCAGCCCGATCGCCCTCCAG	gtggctcgagtcaCTGCTGGGCgACCAGGGCTGGAG	pmCherry-C1
M4	acagggatccatgCGGGAAGGCCCTGATGGCTGC	cctgctcgagTTAGTAGGGCCTGTTTGCATCC	pmCherry-C1
M5	ctgaggatccccaATGAAGGAGCCAGATGC	tcggctcgagtcaGCCCAGCTGGGTAGCCACCTG	pmCherry-C1
M6	CGAGggatccatgGACCGGAAGCTCTTTGTGGGCA	gtggctcgagtcaCTGCTGGGCgACCAGGGCTGGAG	pmCherry-C1
M7	ccagggatccATGTTCAGCCCGATCGCCCTCCAG	cctggtcgacTTAGTAGGGCCTGTTTGCAT	pmCherry-C1
M8	ctgaggatccccaATGAAGGAGCCAGATGC	gtggctcgagtcaCTGCTGGGCgACCAGGGCTGGAG	pmCherry-C1
M9	CGAGggatccatgGACCGGAAGCTCTTTGTGGGCA	cctggtcgacTTAGTAGGGCCTGTTTGCAT	pmCherry-C1
M10	CTACCCAGCTGGGccGGGAAGGCCCTGATG	CATCAGGGCCTTCCCggCCCAGCTGGGTAG	pmCherry-C1
M11	CTACCCAGCTGGGcaTCCCTGCTGCCTTGGG	CCCAAGGCAGCAGGGAtgCCCAGCTGGGTAG	pmCherry-C1
M12	CTATGGCCACCATggCCCCCGTGGACCCTC	GAGGGTCCACGGGGGccATGGTGGCCATAG	pmCherry-C1
M13	CGtCCGTCTCTGCccGGGAAGGCCCTGATG	CATCAGGGCCTTCCCggGCAGAGACGGaCG	pmCherry-C1
NLS linker	gatctaccATGGCCCCAAAAAAGAAGAGAAAGGTAg	atggTACCGGGGTTTTTTCTTCTCTTTCCATcctag	pmCherry-C1(BglII/BamHI)
Celf3 silent mutation
FW	CGGAAGATGTTTGAACCCTTTGGCACAATTGATGAGTGCACTGTGCTCCG
RV	CGGAGCACAGTGCACTCATCAATTGTGCCAAAGGGTTCAAACATCTTCCG
